# Supplementary material for: Host Preferences and Impact of Climate on Blood Feeding in Anopheles funestus Group from South Africa
Source: Trop Med Infect Dis. 2024 Oct 21;9(10):251. doi: 10.3390/tropicalmed9100251 (PMC11511239; doi:10.3390/tropicalmed9100251)
Supplement: Supplementary file 1 [file tropicalmed-09-00251-s001.zip]

Archive with 1 entries (1 files):
- tropicalmed-3236901-supplementary.pdf
